# Supplementary material for: Polyphenol Diversity and Chemotype Variation in Origanum majorana and Related Species: Implications for Chemotaxonomic Differentiation, Standardisation and Genotype Selection
Source: Molecules. 2026 May 5;31(9):1531. doi: 10.3390/molecules31091531 (PMC13164803; doi:10.3390/molecules31091531)
Supplement: Supplementary file 1 [file molecules-31-01531-s001.zip]

Archive with 5 entries (5 files):
- SupplMaterials_FigureS2_Accessions.png
- SupplMaterials_TableS1_Accessions_rev.xlsx
- SupplMaterials_TableS2_PeakTable.xlsx
- SupplMaterials_TableS3_CalCurvesParameters.xlsx
- SupplMaterials_FigureS1_QuantL-F.png
