# Supplementary material for: Polyphenol Diversity and Chemotype Variation in Origanum majorana and Related Species: Implications for Chemotaxonomic Differentiation, Standardisation and Genotype Selection
Source: Molecules. 2026 May 5;31(9):1531. doi: 10.3390/molecules31091531 (PMC13164803; doi:10.3390/molecules31091531)
Supplement: Supplementary file 1 [file molecules-31-01531-s001.zip › SupplMaterials_TableS1_Accessions_rev.xlsx]

## Sheet: Plant Accessions
	Population ID	n	F	L	CD	(Declared) species	N	E	m	geographical or material origin
s(1)	cmaj_00	1	x	x	09.2024	Origanum majorana L.	-	-	-	unknown
s(1)	cmaj_03	1	x	x	10.2023	Origanum majorana L.	-	-	-	Magic Garden Seed
		11	x	x	06.2024
s(1)	cmaj_04	2	x	x	10.2023	Origanum majorana L.	-	-	-	Austrosaat AG, Vienna
		12	x	x	06.2024
s	cmaj_05	1	x	x	10.2023	Origanum majorana L.	-	-	-	Kiepenkerl
		12	x	x	06.2024
s(1)	cmaj_06	3	x	x	09.2023	Origanum majorana L.	-	-	-	ReinSaat St. Leonhard
		4	x	x	06.2024
		5	x	x	09.2024
s(1)	cmaj_07	3	x	x	09.2023	Origanum majorana L.	-	-	-	Sativa Rheinau AG
		3	x	x	06.2024
		3	x	x	09.2024
s(2)	cmaj_10	1	x	x	09.2023	Origanum majorana L.	-	-	-	self collection, Italy
		2	x	x	06.2024
		2	x	x	09.2024
s(2)	cmaj_12	2	x	x	09.2023	Origanum majorana L.	-	-	-	self collection, France
		2	x	x	06.2024
		2	x	x	09.2024
s(3)	cmaj_15	14	x	x	09.2023	Origanum majorana L.	-	-	-	Hybrid variety, ms4*
		12	x	x	06.2024
		16	x	x	09.2024
s(3)	cmaj_16	2	x	x	09.2023	Origanum majorana L.	-	-	-	Hybrid variety, ms4*x MH01
		8	x	x	06.2024
		13	x	x	09.2024
s(3)	cmaj_17	3	x	x	09.2023	Origanum majorana L.	-	-	-	Hybrid variety, ms01
		12	x	x	06.2024
		15	x	x	09.2024
s(3)	cmaj_18	5	x	x	06.2024	Origanum majorana L.	-	-	-	Hybrid variety, MH4*
		3	x	x	09.2024
s(3)	cmaj_19	7	x	x	06.2024	Origanum majorana L.	-	-	-	Hybrid variety, ms06
		4	x	x	09.2024
s(1)	oni_Reg	3	x	x	06.2023	Origanum onites L.	-	-	-	D, Regensburg, farmers market
		1	x	x	09.2024
s(1)	csyr_03	1	x	x	09.2023	Origanum syriacum L.	-	-	-	Rühlemanns's Kräuter und Duftpflanzen
		1		x	09.2024
s(4)	syr_BOT11	11	x	x	07.2024	Origanum syriacum L.	-	-	-	IL, Tel Aviv
s(5)	syr_IL12	8	x	x	07.2024	Majorana syriaca (L.) Kostel.	33°16'32.00"	35°44'37.00"	745	IL, Judea and Samaria Area, Samaria Mountains
s(5)	syr_IL13	2	x	x	11.2023	Majorana syriaca (L.) Kostel.	33°16'32.00"	35°44'37.00"	1360	IL, Northern District, Mount Hermon
		4	x	x	07.2024
		6		x	09.2024
s(5)	syr_IL14	1	x	x	07.2024	Majorana syriaca (L.) Kostel.	31°35'2.00"	34°50'47.00"	247	IL, Southern District, Shefela
s(5)	syr_IL15	7	x	x	07.2024	Majorana syriaca (L.) Kostel.	32°58'31.00"	35°31'16.00"	660	IL, Northern District, Upper Galilee
s(5)	syr_IL16	9	x	x	11.2023	Majorana syriaca (L.) Kostel.	32°40'16.00"	35° 0'14.00"	117	IL, Haifa District, Mount Carmel
		9	x	x	06.2024
		6		x	09.2024
s(5)	syr_IL17	4	x	x	11.2023	Majorana syriaca (L.) Kostel.	31°49'29.00"	35° 4'16.00"	616	IL, Judea and Samaria Area, Samaria Mountains
		7	x	x	07.2024
		11		x	09.2024
s(5)	syr_IL18	6	x	x	11.2023	Majorana syriaca (L.) Kostel.	32°47'2.00"	35°14'45.00"	190	IL, Northern District, Lower Galilee
		10	x	x	07.2024
		12		x	09.2024
s(5)	syr_IL19	4	x	x	11.2023	Majorana syriaca (L.) Kostel.	31°23'53.00"	35° 5'21.00"	760	IL, Jerusalem District, Judean Mountains
		2	x	x	07.2024
		10		x	09.2024
s(5)	syr_IL21	2	x	x	07.2024	Majorana syriaca (L.) Kostel.	30°32'3.00"	34°36'4.00"	880	IL, Southern District, Negev Mountains
		6		x	09.2024
wc	dub_CY207	12	x	x	2023-06-12	Origanum dubium	35° 5'37.78"	32°32'26.68"	150	CY, Paphos, E of Gialia
wc	dub_CY208	6	x	x	2023-06-12	Origanum dubium	35° 8'46.97"	32°31'58.57"	30	CY, Paphos, S of Pomos
wc	dub_CY211	12	x	x	2023-06-14	Origanum dubium	35° 1'37.87"	32°36'38.05"	1140	CY, Paphos, Stavros tis Psokas
wc	dub_TRD2	11		x	2023-08-16	Origanum dubium	36°04'42.73"	32°49'58.06"	49	TR, Mersin, Anamur
wc	dub_TRD3	10		x	2023-08-16	Origanum dubium	36°06'24.94"	32°58'25.47"	8	TR, Mersin, Bozyazı-Anamur
wc	dub_TRD4	12		x	2023-08-16	Origanum dubium	36°54'34.29"	34°51'39.79"	19	TR, Mersin, Gazipaşa
wc	dub_TR-D5	10		x	2023-08-16	Origanum dubium	36°30'23.96	32°10'45.33"	850	TR, Antalya, Gözüküçüklü-Alanya
wc	maj_CY201	12	x	x	2023-06-11	Origanum majorana L.	34°58'32.04''	32°28'20.77''	165	CY, Paphos, Evretou reservoir, dam
wc	maj_CY202	2	x	x	2023-06-11	Origanum majorana L.	34°56'27.34"	32°27'12.19"	252	CY, Paphos, near Miliou
wc	maj_CY203	6	x	x	2023-06-11	Origanum majorana L.	34°55'44.45"	32°26'32.52"	655	CY, Paphos, NE of Kathikas
wc	maj_CY204	12	x	x	2023-06-11	Origanum majorana L.	34°54'17.14"	32°32'53.33"	515	CY, Paphos, Agios Dimitrianos
wc	maj_CY205	13	x	x	2023-06-11	Origanum majorana L.	34°56'56.11"	32°29'39.65"	410	CY, Paphos, SE of Simou
wc	maj_CY206	9	x	x	2023-06-12	Origanum majorana L.	35° 4'1.54"	32°18'6.92"	260	CY, Paphos, Akamas Peninsula
wc	maj_CY209	10	x	x	2023-06-13	Origanum majorana L.	34°48'58.38"	32°40'9.74"	485	CY, Paphos, between Kelokedara and Samiou
wc	maj_CY210	12	x	x	2023-06-13	Origanum majorana L.	34°52'17.82"	32°46'22.03"	730	CY, Paphos, between Agios Nikolaios and Mandria
wc	maj_CY212	13	x	x	2023-06-15	Origanum majorana L.	35°21'13.28"	33° 4'29.40"	50	CY, Kyrenia, W of Lapithos
wc	maj_CY213	12	x	x	2023-06-15	Origanum majorana L.	35°16'50.40"	33°28'17.56"	350	CY, Kyrenia, Pendaktylos
wc	maj_CY214	13	x	x	2023-06-16	Origanum majorana L.	34°51'48.06"	33°18'10.34"	580	CY, Larnaka, N of Pano Lefkara
wc	min_TRM1	12	x	x	2023-08-16	Origanum minutiflorum	37°24'15.58"	30°59'04.68"	1099	TR, Isparta, Gümü-Sütçüler
wc	min_TRM2	12	x	x	2023-08-16	Origanum minutiflorum	37°26'09.97"	31°06'28.96"	1231	TR, Isparta, Beydili-Sütçüler
wc	min_TRM3	11	x	x	2023-08-16	Origanum minutiflorum	36°54'17.24"	30°32'33.82"	1821	TR, Antalya, Doyran-Konyaaltı
wc	min_TRM4	13	x	x	2023-08-16	Origanum minutiflorum	36°52'40.47"	30°27'52.82"	650	TR, Antalya, Geyikbayırı-Konyaaltı
wc	oni_TRA3	9		x	2023-08-16	Origanum onites	36°55'50.15"	31°13'41.53"	30	TR, Antalya, Taşağıl-Serik
wc	oni_TRA5	10		x	2023-08-16	Origanum onites	36°59'12.58"	28°16'01.39"	20	TR, Muğla, Çamlı-Marmaris
wc	oni_TRA6	10		x	2023-08-16	Origanum onites	37°09'33.41"	28°33'46.15"	800	TR, Muğla, Yaylasöğüt-Muğla
wc	vul_AT01	9	x	x	2023-07-11	Origanum vulgare L. ssp. vulgare	48°10'47.99"	16°28'43.81"	160	AT, Vienna
wc	vul_AT02	17	x	x	2023-07-16	Origanum vulgare L. ssp. vulgare	48° 6'34.52"	16°52'25.27"	175	AT, Lower Austria, Petronell- Carnuntum
wc	vul_AT03	17	x	x	2023-07-17	Origanum vulgare L. ssp. vulgare	48° 7'46.38"	16°55'49.22"	240	AT, Lower Austria, Hundsheim
wc	vul_AT04	3	x	x	2023-07-31	Origanum vulgare L. ssp. vulgare	47°48'32.57"	15°16'0.92"	1170	AT, Lower Austria, Mitterbach
wc	vul_AT05	3	x	x	2023-08-01	Origanum vulgare L. ssp. vulgare	47°49'7.89"	15°17'49.82"	783	AT, Lower Austria, Mitterbach
wc	vul_AT06	8	x	x	2023-08-02	Origanum vulgare L. ssp. vulgare	47°47'7.01"	15°19'37.47"	1267	AT, Styria, Mariazell
wc	vul_AT07	5	x	x	2023-08-03	Origanum vulgare L. ssp. vulgare	47°49'56.45"	15°18'17.08"	837	AT, Lower Austria, Mitterbach
wc	vul_BOKU	1	x	x	2023-07-26	Origanum vulgare L. ssp. vulgare	48°14'12.44"	16°20'9.18"	239	AT, Vienna, Botanical Garden BOKU
wc	vul_d04-f02	1	x	x	09.2024	Origanum vulgare L. ssp. vulgare	48°15'25.58"	16°25'53.63"	180	AT, Vienna, Botanical Garden VETMED
s(1)	seeds from commercial supplier
s(2)	seeds from self-collection (Johannes Novak)
s(3)	seed lines from a breeding project (Novak et al., 2002 and Novak et al., 2003)
s(4)	Botanical Garden Berlin Dahlem, accession IL-0-B-0970895,
s(5)	Agricultural Research Organization, The Volcani Institute, Israel Gene Bank; accessions 24475, 23264, 23133, 21971, 21964, 20710, 20414, 19249, 19057
wc	wild collection
