# Supplementary material for: Polyphenol Diversity and Chemotype Variation in Origanum majorana and Related Species: Implications for Chemotaxonomic Differentiation, Standardisation and Genotype Selection
Source: Molecules. 2026 May 5;31(9):1531. doi: 10.3390/molecules31091531 (PMC13164803; doi:10.3390/molecules31091531)
Supplement: Supplementary file 1 [file molecules-31-01531-s001.zip › SupplMaterials_TableS2_PeakTable.xlsx]

## Sheet: TableS2 Peak List Mean Area%
					O. majorana			commercial O. majorana			O. dubium			O. syriacum			O. onites			O. minutiflorum			O. vulgare ssp. vulgare
Peak	RT (min)	ʎ (nm)	Peak ID	Proposed compound	MV	STD		MV	STD		MV	STD		MV	STD		MV	STD		MV	STD		MV	STD
1	3.096	280	1	n.i.	0.000984328	0.0146991		0	0		0	0		0	0		0	0		0	0		0.0219851	0.183808
2	3.49	280	2	n.i.	0.0775538	0.158516		0.220549	0.379511		0.0989349	0.146602		0.0804225	0.173515		0.176463	0.235437		0.639088	0.187075		0	0
3	3.674	354	3	n.i.	0.0236529	0.0354483		0.179563	0.177149		0.0099119	0.0370474		0.118882	0.109318		0.0139506	0.0412941		0	0		0.0584136	0.0546008
4	4.607	280	4	n.i.	0.00164578	0.0245767		0	0		0	0		0	0		0	0		0	0		0	0
5	5.171	280	5	n.i.	0.00107667	0.0160781		0.001038	0.0199933		0.0207328	0.0849303		0.00789745	0.117138		0	0		0.0190207	0.108499		0.0259322	0.131075
6	6.409	280	6*	Hydroquinone derivative*	2.45642	1.54322		0.812377	1.33863		0.233673	0.562063		0.000405067	0.00600811		0	0		0	0		0	0
7	6.659	280	7*	Arbutin*	9.01411	5.16576		7.15636	4.06547		1.72409	2.336		0.0186401	0.200768		0	0		0	0		0	0
8	7.702	280	8	n.i.	0.0438067	0.174282		0.00947184	0.0966397		0	0		0	0		0	0		0	0		0	0
9	8.926	280	9	n.i.	0	0		0	0		0	0		0	0		0.0399151	0.136901		0	0		0.186671	0.219755
10	9.232	280	10	n.i.	0.0486777	0.164624		0.262634	0.484866		0	0		0.0032184	0.0347681		0.0479578	0.172188		0.16892	0.281626		0.0308952	0.126317
11	9.443	280	11	n.i.	0.00216266	0.0322955		0.0163991	0.170037		0.00910551	0.0561945		0	0		0	0		0.0230973	0.12995		0	0
12	9.713	280	12*	Hydroquinone*	0.0412646	0.0947632		0.270416	0.272361		0.0333892	0.0840029		0.115962	0.228223		0.268319	0.291573		0.0162368	0.0800772		0.794277	0.41655
13	10.527	280	13	n.i.	0.139358	0.177843		0.0765753	0.152164		0.153281	0.240071		0	0		0.162043	0.252187		0	0		0	0
14	10.7	330	14	n.i.	0.00612493	0.0195971		0.0210944	0.1195		0.00769323	0.0272512		0	0		0.0542256	0.0708885		0.00780098	0.0440376		0.00179012	0.0150975
15	11.017	330	15	n.i.	0.00268537	0.015011		0.0199437	0.0647337		0.00035767	0.00380209		0.000668179	0.0099107		0	0		0.0543941	0.350542		8.24542e-05	0.000929212
16	11.237	330	16	n.i.	0.0389968	0.085602		0.0834497	0.211526		0.00933147	0.0290809		0.0206443	0.0879058		0.0285329	0.065264		0.185939	0.243345		0.076841	0.0758762
17	11.425	280	17	n.i.	0.123251	0.202339		0.061914	0.146868		0.115666	0.265886		0.193407	0.285312		0	0		0.00997148	0.0681756		0.0111687	0.0490667
18	11.607	280	18	n.i.	0.530034	0.64393		0.0428427	0.106357		0.136262	0.408181		0.0821546	0.142045		0	0		0	0		0.0107896	0.0529303
19	11.937	280	19	n.i.	0.565314	0.218087		0.669756	0.411411		0.479793	0.324273		0.0860666	0.172222		0.474757	0.369875		0.12941	0.276299		0.54398	0.618513
20	12.253	354	20*	n.i.*	0.707164	0.287827		0.261968	0.187697		0.737804	0.497931		0.173482	0.127594		0.129847	0.167086		1.55946	0.693273		0.00593802	0.0433778
21	12.558	280	21	n.i.	0.0269145	0.0943392		0.111647	0.789373		0	0		0.0604624	0.250473		0	0		0.0112878	0.108269		0.105349	0.256032
22	12.95	330	22	n.i.	0.0355778	0.0866701		0.0359023	0.0966846		0.0795146	0.166125		0.133731	0.184872		0.0906083	0.160936		0.0408789	0.0833965		0.0618563	0.15341
23	13.362	280	23	n.i.	0.0985449	0.574559		0.110085	0.20374		0.149605	0.775432		0.358792	0.644776		0.52214	1.64364		0.722601	0.951177		0.0119996	0.0728498
24	13.481	330	24*	Apigenin 6,8-di-glucopyranoside* (syn. vicenin II)	4.13716	1.55083		2.74119	1.64701		9.52297	4.07088		7.38852	3.10391		0.607593	0.52343		7.87859	3.0584		0.111449	0.622394
25	13.813	330	25	n.i.	0.0143602	0.0494903		0.0284131	0.082549		0.0310339	0.127952		0.0918241	0.157082		0.173636	0.234137		0.0636561	0.304672		0.085084	0.208729
26	14.063	280	26	n.i.	0	0		0	0		0	0		0	0		0	0		0	0		0.0544333	0.198509
27	14.62	280	27	n.i.	0	0		0.0143689	0.105811		0.173101	0.241145		0.110211	0.269384		0.0548452	0.143326		0.717198	0.590267		0.0907777	0.299198
28	15.092	280	28	n.i.	0.175975	0.27867		0.394779	0.777722		0.162287	0.295509		0.247275	0.446365		1.64255	0.911016		0.071096	0.226003		0.0213852	0.0911128
29	15.391	354	29	n.i.	0.014607	0.0318453		0.0160916	0.0330057		0.059926	0.0532076		0.0662574	0.0476417		0.00739196	0.0254876		0.0983845	0.0743108		0.00275765	0.0117278
30	15.9	280	30	n.i.	0	0		0	0		0.157508	0.213269		0.0317358	0.143303		0.172392	0.31837		0.0291832	0.161463		0.00187692	0.0211518
31	15.919	354	31	n.i.	0.0387486	0.0892192		0.00264385	0.0128079		0	0		0	0		0	0		0.0425805	0.108812		0.0703446	0.0890671
32	16.544	354	32	n.i.	0.0975382	0.126651		0.00284812	0.0145471		0.0409815	0.0639344		0.0773201	0.089873		0	0		0.0119509	0.0319438		0	0
33	16.923	354	33	n.i.	0.0348317	0.105493		0.0321761	0.0581398		0.00377963	0.0186565		0.000386222	0.0057286		0	0		0.00234002	0.0129232		0.0282094	0.046239
34	17.635	330	34	Caffeic acid	0.289455	0.191956		0.966802	1.156		0.150378	0.155142		0.451271	0.544056		0.238998	0.250491		0.239152	0.724059		1.05786	0.672546
35	18.342	354	35*	n.i.*	0.597153	0.309384		0.286262	0.307796		0.696422	0.593925		0.266903	0.253211		0.0115266	0.0341518		0.831664	0.475384		0.00156638	0.0176522
36	18.608	354	36*	n.i.*	0.359886	0.217493		0.169096	0.195526		0.302042	0.347841		0.139294	0.15474		0.0017572	0.0106886		0.603599	0.377566		0.00771448	0.0273701
37	19.722	354	37	n.i.	0.0461411	0.0746536		0.0183223	0.0422192		0.0325578	0.0555042		0.000985414	0.014616		0.0691266	0.0777827		0.0023085	0.0221424		0.0592083	0.0961768
38	20.309	354	38*	Luteolin 7-diglucuronide*	0.175508	0.0987687		0.0605826	0.115484		0.0401075	0.0534041		0.190265	2.1684		0.774849	0.632319		6.6225	3.53313		9.27951	6.05424
39	20.8	280	39	n.i.	0.0491928	0.200833		0	0		0.0144865	0.0900606		0	0		0	0		0	0		0	0
40	21.265	280	40*	n.i.*	0.00392931	0.0415997		0.000402907	0.00776054		0.0197181	0.0994886		0.0446035	0.400483		0	0		0	0		15.4896	7.31815
41	21.423	354	41*	Apigenin 8-glucoside* (syn. vitexin)	0.26069	0.110227		0.186358	0.175756		0.511028	0.333586		0.643936	0.417166		0	0		0.208383	0.128109		0.00155165	0.0131662
42	21.896	280	42	n.i.	0.0129133	0.134237		0.0874216	0.207786		0.731498	0.643086		0.0214572	0.205855		1.49373	2.25956		0.0232028	0.158811		1.77384	1.61064
43	22.119	330	43	n.i.	0	0		0.00269926	0.028446		0	0		0.00257092	0.0381328		0	0		0.188685	0.377558		0.182879	0.277228
44	22.88	330	44*	n.i.*	2.52341	0.837831		1.58295	0.913511		1.02679	0.683431		0	0		0	0		0	0		0	0
45	23.4	354	44a*	Flavonoid *	0	0		0.00248409	0.0363021		0.162768	0.286872		0.019055	0.118216		3.59605	2.11222		0.719441	0.819666		0	0
46	23.47	354	45	n.i.	0.582298	0.367678		0.6498	0.660915		0.35988	0.390869		0.43752	0.514153		0.965477	0.419555		0.557596	1.08938		0.107916	0.240375
47	24	354	45a*	Flavonoid, Flavone *	0	0		0.00390697	0.0604644		0.162407	0.302018		0.708382	0.710656		0.0103114	0.0325385		6.35624	4.37031		0.311773	0.874473
48	24.513	354	46	n.i.	0.426886	0.151794		0.308845	0.229695		0.698116	0.678649		0.874102	0.650668		0.0620991	0.0801421		0.514931	0.359279		0.235897	0.558609
49	24.9	280	47	n.i.	0.0322408	0.23371		0.00488323	0.067		0.0320345	0.205455		0	0		0.0949358	0.34518		0	0		0.0256912	0.169466
50	25.3	280	47a	Hesperetin 7-rutinoside (syn. hesperidin)	0	0		0.0613042	0.217457		0.324909	0.568669		0.154967	0.475395		0.779466	0.871684		0.0609767	0.29133		0.114864	0.578527
51	25.471	330	48	n.i.	0.0335854	0.181711		0.0412604	0.19303		0.00266752	0.0283561		0.0200425	0.124341		0	0		0.060176	0.400053		1.59331	2.49142
52	25.736	354	49	n.i.	0.954822	0.690801		0.488196	0.516209		0.289568	0.248699		0.022046	0.0524576		2.57086	3.12195		0.789115	0.955912		0.599827	2.42715
53	26.128	330	50	n.i.	0.0578523	0.104982		0.159663	0.382675		0.00272305	0.0205841		0.00395792	0.0347654		1.35262	1.26289		0.0272228	0.140976		0	0
54	27.349	354	51	n.i.	0.00231923	0.00982177		0.0012636	0.0090753		0.0065901	0.0224065		0	0		0.00625179	0.0380281		0.0215811	0.174303		0.0751287	0.14065
55	27.673	280	52	n.i.	0	0		0	0		0	0		0.010459	0.109884		0	0		0	0		0.683993	1.69918
56	28.638	280	53*	n.i.*	3.14664	1.52086		0.548317	0.699118		1.42178	0.852088		1.43507	1.05374		1.80623	1.6338		0	0		0	0
57	29.483	354	54	n.i.	1.2897	3.43699		0.0020146	0.0114355		2.54094	5.78093		0	0		0.0779571	0.132045		0.0250633	0.222079		0.0405957	0.103522
58	29.773	280	55	n.i.	0.0566962	0.490677		0.0591955	1.14019		0.270869	1.28367		0.00162358	0.0240815		0.192266	0.4118		0	0		0.741591	1.11949
59	30.208	354	56	Luteolin 7-glucuronide	9.17215	4.53286		12.694	6.80725		7.24668	4.99504		9.02585	6.32337		11.1716	4.16441		2.79941	1.8839		1.78202	2.51617
60	30.765	354	57	n.i.	0.00580538	0.0196663		0.0931172	1.02827		0.00543298	0.0202715		0.055508	0.769668		0	0		0.00198425	0.0190323		1.44684	2.61944
61	32.195	330	58*	n.i.*	0	0		0	0		0	0		0	0		0	0		6.07431	3.60358		2.87862	3.50207
62	32.9	330	58a	n.i.	0	0		0.00134047	0.0182857		0	0		0.0432572	0.515637		0	0		1.20088e-05	0.000115184		2.1972	3.60642
63	33.36	354	59	Apigenin 7-glucoside	0.322792	0.23219		0.160124	0.144305		0.164089	0.154225		0.486704	0.465643		0.795114	0.397257		1.50157	0.781403		0.96026	1.08942
64	33.674	280	60	n.i.	0.0470769	0.194638		0.0348497	0.204256		0	0		0.00965987	0.143279		0	0		0	0		0.100482	0.30408
65	33.79	330	60a	n.i.	0	0		0.0254932	0.106252		0.129416	0.289518		0.00404208	0.0260153		0.0299648	0.182268		0.05094	0.297365		0.141608	1.47615
66	35.1	354	61*	n.i.*	0.187471	0.117713		0.117063	0.112302		0.0155501	0.0338497		0.000401432	0.0059542		0.0533224	0.0790809		0.0280178	0.0672045		0.0183782	0.0453939
67	35.898	330	62*	Rosmarinic acid*	18.9268	8.50461		37.1679	12.0508		15.0539	7.57354		11.1544	5.89646		21.0417	6.59056		11.9701	6.38237		42.8679	12.6487
68	36.317	354	63	n.i.	0.08228	0.178789		0.13837	1.08094		0.106437	0.97176		0.154368	0.913895		0.503563	1.75547		0.0224288	0.0839971		0.0494796	0.156485
69	37.2	354	64	n.i.	0.17157	0.157599		0.270899	0.292059		0.188063	0.361325		0.0135123	0.0629897		1.5171	2.94602		1.75459	0.930942		1.13329	1.91336
70	38.71	330	65	Apigenin 7-glucuronide	6.90433	2.37352		7.02859	2.79759		9.89669	7.21754		14.9316	8.07123		8.27047	6.12277		4.7015	3.22906		0.790856	0.974726
71	39.622	280	66	n.i.	0	0		0	0		0.903917	0.930356		0.166511	0.417919		0.449558	0.651493		0	0		0.124287	0.378287
72	39.894	354	67	n.i.	0.0156434	0.0366925		0.0025072	0.0148969		0.00553269	0.0236011		0.0129259	0.119154		0.0575819	0.0741888		0.260381	0.329249		0.337055	0.582594
73	40.559	330	68	n.i.	0.024742	0.0645616		0.0126101	0.076089		0.00366723	0.0229688		0.00455496	0.0368304		0.0439623	0.13078		0.233497	0.282348		0.393034	0.5086
74	41.309	330	69	Lithospermic acid	0.17553	0.144779		0.0079923	0.0562302		0.173717	0.185138		0.0150527	0.0640922		0.0317245	0.0843536		0.0466249	0.113572		0.82064	0.763361
75	41.396	280	70*	n.i.*	0.0616992	0.268887		0.000964545	0.0185785		0.00533449	0.041169		0	0		0.00715962	0.0435503		0	0		0.888502	0.864616
76	41.63	280	71	n.i.	0.0356497	0.148329		0.0618065	0.228976		0.00926014	0.0488554		0.0569509	0.137165		0.268503	0.346783		0	0		0.0164304	0.092665
77	41.788	354	72	n.i.	0.0802734	0.0758296		0.103891	0.0824476		0.0582606	0.0566698		0.317751	0.213095		0.010095	0.0237377		0.0506214	0.067685		0.0181437	0.0323961
78	41.838	280	73	n.i.	0.000889738	0.0132866		0.00167803	0.0189233		0.0022661	0.0240889		0	0		0.00396201	0.0241		0	0		0.0479485	0.141961
79	41.853	330	74	n.i.	0.0107917	0.0377861		0.0137537	0.0451001		0.0071139	0.0308533		0.00815042	0.0684405		0.00377886	0.0160691		0	0		0.0147315	0.0471978
80	42.006	330	75	n.i.	0.321105	0.234707		0.215924	0.169482		0.069798	0.145226		0.0360496	0.0860079		0.0444184	0.0942931		0.00511032	0.0377719		0.292753	0.266372
81	42	280	75a	n.i.	0	0		0.0108265	0.0676619		0	0		0	0		0	0		0.0479679	0.168137		0.811019	0.794492
82	42.171	354	76	n.i.	0.118139	0.0997693		0.1258	0.112134		0.0294062	0.0428202		0.0327068	0.0451423		0.522046	0.4595		0.144242	0.473249		0.132576	0.141086
83	42.432	280	77	n.i.	0.355469	0.452505		3.32344	3.25128		2.62691	3.22035		4.33788	2.63379		0.155893	0.371883		0.87747	1.02596		0.349234	0.584282
84	42.5	330	77a	n.i.	0.276847	0.505011		4.96518	5.04365		4.27992	5.25431		6.57145	4.03371		0.26895	0.367904		1.83075	2.66088		0.550596	0.873148
85	42.64	330	78	n.i.	0.137728	0.122122		0.507976	0.695095		0.142317	0.153082		0.397844	0.373392		0.0927226	0.082684		0.0612362	0.127926		0.313965	0.22494
86	42.885	280	79	n.i.	0.0951088	0.162888		0.0162533	0.0855723		0.00052287	0.00555819		0.00251717	0.0265393		0.0357672	0.104464		0	0		0.0193207	0.129678
87	42.851	354	79a	n.i.	0	0		0.0610943	0.455625		0	0		0.00313386	0.0200648		0.00478144	0.0205166		0.0441127	0.0734872		0.260168	0.458145
88	43.05	280	80*	Salvianolic acid B*	7.6378	3.51232		2.68068	3.66292		1.58278	1.34323		0.14375	0.279837		0.338606	0.677362		0.168538	0.336216		0.436788	1.11699
89	43.25	280	81	n.i.	0.0524958	0.180228		0.153532	0.391895		0.0168608	0.068338		0.00151309	0.0130995		0	0		0.0392809	0.175387		0.144473	0.345969
90	43.222	330	82	n.i.	0.000373823	0.0045043		0.0651353	0.456557		0.00168494	0.0126916		0.0636157	0.196739		0.00720235	0.0309277		0.126868	0.509553		0.148531	0.350232
91	43.523	280	83*	Eriodictyol*	0.841474	0.5158		0.146226	0.278619		0.60137	0.482167		0.557886	0.518307		1.60152	1.05232		0.11112	0.441894		0	0
92	43.52	280	83a*	Globoidnan A*	0	0		0.0147983	0.16139		0	0		1.81335	1.38521		0.0162904	0.043705		4.62902	3.65157		3.07758	3.13903
93	43.7	354	84	n.i.	0.00124473	0.0141416		0.00624853	0.0222299		0.00396505	0.010046		0.0018079	0.00989709		0.00258392	0.0092953		0.0116046	0.0482267		0.185175	0.355766
94	44.009	354	85	n.i.	0.207384	0.124582		0.437682	0.332843		0.319245	0.235101		0.463619	0.267471		0.151204	0.0818423		0.146263	0.24055		0.115379	0.178388
95	44.1	330	86	n.i.	0.136322	0.12924		0.0728805	0.11438		0.651825	1.26996		0.225861	0.552959		1.41889	0.959639		0.0908453	0.12051		0.322442	0.538597
96	44.346	280	87	n.i.	1.13291	1.14542		0.647845	0.498587		1.58568	1.74281		1.89886	1.66414		0.134643	0.142918		0.0580837	0.131623		0.25335	0.307201
97	44.572	354	88*	Flavonoid/Flavone*	3.99864	1.72147		0.862691	0.7209		0.333781	0.469315		0.629652	0.421631		1.8287	1.46709		0.978145	2.10425		0.124787	0.157075
98	44.697	280	89	n.i.	0.0564102	0.561027		0.235551	0.292478		0.412164	0.862258		0.271459	0.27871		0.0392624	0.214688		0.00187125	0.0179484		0.0241879	0.0838603
99	44.994	280	90	n.i.	0.0543032	0.128747		0.0449056	0.14714		0.0659153	0.164068		0.0204747	0.0687657		0.452251	0.434936		0.0235994	0.0757777		0.0106833	0.0475354
100	45	330	91	n.i.	0.523009	0.439854		0.822944	0.884106		0.750486	0.534195		0.401962	0.430737		0.212116	0.494333		0.153684	0.372845		0.0531196	0.0746877
101	45.1	330	92	n.i.	0.0375522	0.104273		0.690715	0.626515		0.578183	0.601876		0.476295	0.716711		0.158221	0.751888		0.0624401	0.174716		0.0239783	0.0519423
102	45.237	354	93*	n.i.*	1.01084	0.631425		0.633868	0.59164		0.0679941	0.261683		0.190555	0.168445		0.0194447	0.0507116		0.00163781	0.0130904		0.00707707	0.0161559
103	45.35	280	94	Naringenin	0.0628874	0.531692		0.236006	0.343141		1.02856	0.857031		0.664203	0.385258		1.17751	0.896737		0.189509	0.221581		0.0932909	0.189632
104	45.435	354	95*	Flavonoid/Flavanone*	7.11316	2.32655		1.51843	1.15047		1.31921	1.19337		1.03359	0.655166		3.10333	2.1223		0.703951	0.776082		0.105164	0.120473
105	45.658	354	96	n.i.	0.467077	0.362067		0.295248	0.35512		0.0585976	0.251668		0.0252114	0.080167		0.0142086	0.0406137		0.0551613	0.0851357		0.0544849	0.0661795
106	45.787	280	97*	Blumeatin*	5.73935	2.90484		1.61644	1.05008		1.09782	1.05044		0.264864	0.334312		1.24387	0.660663		0.0169178	0.0818366		0.00404042	0.0258145
107	46.018	354	98	n.i.	0.0495125	0.0906046		0.0964983	0.141136		0.0121383	0.0384712		0.00356122	0.0150534		0.00152429	0.00927187		0.00113055	0.0108439		0.0156117	0.0336539
108	46.135	280	99	n.i.	0	0		0	0		0.132202	0.263981		0.23954	0.425336		0.0178225	0.0756732		0.0804964	0.20365		0.007215	0.0337482
109	46.25	330	100	n.i.	0.0272514	0.227765		0.0216758	0.0901941		0.133542	0.54553		0.0486717	0.138071		0.166431	0.526556		0.0043134	0.0304784		0.00143709	0.00782193
110	46.571	280	101	n.i.	0.0310644	0.0884481		0.0864081	0.220014		0.11162	0.312545		0.080568	0.196059		0.0215	0.09311		0.0167329	0.0718098		0	0
111	46.747	280	102	n.i.	1.00229	0.661953		1.2018	1.18806		0.265312	0.411903		1.09405	1.36879		0.00102081	0.00620936		0.0171683	0.116193		0.00118271	0.0133285
112	46.96	280	103	n.i.	0	0		0.613898	1.03118		0.0724985	0.150254		0.500913	0.854884		0	0		0.00760183	0.0729142		0	0
113	47.385	330	104*	n.i.*	1.01359	0.63319		0.0215902	0.0794304		0.139844	0.181108		0.00947849	0.0442063		2.10229	1.70695		0.00264939	0.0254121		0.00142545	0.00923611
114	47.7	330	105	n.i.	0	0		0.00918243	0.0511241		0.00824829	0.031415		0.0045699	0.027007		0	0		0.00431619	0.0413994		0	0
115	47.957	280	106*	Apigenin*	1.53683	0.959184		0.184728	0.279706		0.337615	0.405408		0.0705831	0.182674		1.45412	1.09347		0.0494575	0.186496		0	0
116	48.422	354	107	n.i.	0.131197	0.146291		0.0421555	0.0808705		0.0176419	0.0811408		0.00360697	0.0186633		0.0484035	0.260689		0.0115099	0.0413458		0.00341481	0.012283
117	48.667	354	108*	n.i.*	0.110932	0.0930144		0.000152017	0.00206764		0.108081	0.105096		0.0025549	0.0191938		0.607537	0.453831		0.00441463	0.0364785		0.00318146	0.0152038
118	49.009	280	109*	Carvacrol*	0.00613529	0.0469734		0.00103127	0.0198636		21.1228	11.7428		10.7902	13.1962		18.7004	4.36406		29.3514	9.48832		0.224836	1.90858
119	49.364	354	110*	n.i.*	0.0143007	0.0289248		0.000238071	0.00458557		0.333201	0.239228		0.0537883	0.0917234		0.762281	0.498433		0.00127197	0.00857942		0	0
120	49.6	280	110a	Thymol	0	0		0.0231992	0.446848		1.63829	6.19456		15.1805	14.4626		0.00894491	0.0544098		0	0		0	0
121	50.998	354	111	n.i.	0.0112632	0.0308954		0.000524102	0.00788918		0	0		0.00124527	0.00885404		0.00668328	0.0202052		0.004368	0.0159286		0.00122202	0.00802391
122	52.23	354	112	n.i.	0.0626666	0.11625		0.00311511	0.016318		0.0156559	0.0376982		0.00800259	0.0252152		0.025755	0.0374906		0.0128152	0.0394518		0	0
