# Supplementary material for: Polyphenol Diversity and Chemotype Variation in Origanum majorana and Related Species: Implications for Chemotaxonomic Differentiation, Standardisation and Genotype Selection
Source: Molecules. 2026 May 5;31(9):1531. doi: 10.3390/molecules31091531 (PMC13164803; doi:10.3390/molecules31091531)
Supplement: Supplementary file 1 [file molecules-31-01531-s001.zip › SupplMaterials_TableS3_CalCurvesParameters.xlsx]

## Sheet: Calibration Curve Parameters
Compound	Calibration equation	Coefficient of determination (r2)	Min. concentration (µg/µL)	Max. concentration (µg/µL)	Calibration points (n)	Independent preparations per point (n)	Injections per preparation (n)	total injections per calibration level (n)	LOD (µg/µL)	LOQ (µg/µL)
Arbutin	y = 10445967x + 24429	0.99	0.0891	0.594	6	3	2	6	0.0037	0.0123
Apigenin 6,8-di-glucopyranoside	y = 60035946x – 107821	0.99	0.014852	0.103964	6	3	2	6	0.0042	0.014
Luteolin 7-O-diglucuronide	y = 39813745x – 20235	0.99	0.00848056	0.0508834	6	3	2	6	0.0035	0.0117
Luteolin 7-O-glucuronide	y = 74650725x – 124988	0.99	0.017836	0.124852	6	3	2	6	0.0037	0.0124
Rosmarinic acid	y = 66691409x – 850963	0.99	0.06	0.54	6	3	2	6	0.0284	0.0946
Apigenin 7-O-glucuronide	y = 73273468x – 175532	0.99	0.0101429	0.0608573	6	3	2	6	0.0049	0.0163
Lithospermic acid A	y = 40822468x – 279419	0.98	0.01976	0.11856	6	3	2	6	0.0141	0.0469
Salvianolic acid B	y = 19419033x – 3816	0.99	0.0525	0.315	6	3	2	6	0.0135	0.045
Blumeatin	y = 76796564x + 81	0.99	0.0152552	0.0915314	6	3	2	6	0.0043	0.0144
